# Supplementary material for: 5-HT1A Receptor Agonist Treatment Partially Ameliorates Rett Syndrome Phenotypes in mecp2-Null Mice by Rescuing Impairment of Neuron Transmission and the CREB/BDNF Signaling Pathway
Source: Int J Mol Sci. 2022 Nov 14;23(22):14025. doi: 10.3390/ijms232214025 (PMC9697184; doi:10.3390/ijms232214025)
Supplement: Supplementary file 1 [file ijms-23-14025-s001.zip]

Archive with 1 entries (1 files):
- ijms-1997542-supplementary.pdf
